# Supplementary material for: Impacts of Millipedes on Acari and Collembola Communities—A Microcosm Experiment
Source: Insects. 2024 Jun 18;15(6):456. doi: 10.3390/insects15060456 (PMC11203639; doi:10.3390/insects15060456)
Supplement: Supplementary file 1 [file insects-15-00456-s001.zip]

Archive with 1 entries (1 files):
- insects-2983540-supplementary.pdf
